# Supplementary material for: Investigating eukaryotic and prokaryotic diversity and functional potential in the cold and alkaline ikaite columns in Greenland
Source: Front Microbiol. 2024 Apr 9;15:1358787. doi: 10.3389/fmicb.2024.1358787 (PMC11035741; doi:10.3389/fmicb.2024.1358787)
Supplement: Supplementary file 1 [file Data_Sheet_1.zip]

Archive with 12 entries (12 files):
- Data Sheet 1 - 2024-03-11T121721.464.PDF
- Image 1.JPEG
- Image 10.JPEG
- Image 11.JPEG
- Image 2.JPEG
- Image 3.JPEG
- Image 4.JPEG
- Image 5.JPEG
- Image 6.JPEG
- Image 7.JPEG
- Image 8.JPEG
- Image 9.JPEG
